# Supplementary material for: Metrics Used for the Evaluation of Chatbots Providing Cancer Genetic Risk Assessment and Education: Systematic Review
Source: JMIR AI. 2026 Jul 15;5:e76400. doi: 10.2196/76400 (PMC13372268; doi:10.2196/76400)
Supplement: Multimedia Appendix 1 [file ai-v5-e76400-s001.xlsx]

## Sheet: Multimedia Appendix 1
Multimedia Appendix 1		Scalia et al., 2026
Literature Search Summary
Databases Searched (2010-2024) / Filters	Studies Retrieved	Search String
PubMed / English	232
		( impact OR perception OR usability OR convenience OR satisfaction OR acceptability OR preference OR communication OR knowledge OR education OR "patient reported" OR "decision making" OR "decision conflict" OR "cancer risk assessment" ) AND ( chatbot* OR "chat bot" OR "conversational agent*" OR "virtual assistant" OR "virtual agent" OR "conversational AI" OR artificial intelligence OR automated O…
Web of Science / English	321
		(((TS=(impact OR perception OR “time burden” OR usability OR convenience OR knowledge OR satisfaction OR adoption OR education OR acceptability OR preference OR communication OR "decision making" OR “decision conflict” OR "patient reported outcome" OR “cancer risk assessment”)) AND TS=("Chat bot" OR chatbot* OR "mobile application" OR "mobile app" OR "mobile-app" OR "mobile tool" OR "mobile healt…
	Alternative Access Link:	https://www.webofscience.com/wos/alldb/summary/9b6b7bf1-0d6a-4eaf-812c-2e195479d42b-0186c54461/relevance/1
Engineering Village / English	139
found in Compendex & Inspec		(((((((((((chatbot OR chatbot* OR "mobile application" OR "mobile app" OR "mobile-app" OR "mobile tool" OR "mobile health" OR "conversational agent*" OR "mobile health app" OR "digital tool" OR "digital health tool" OR "virtual assistant" OR "virtual agent" OR artificial intelligence OR "AI-assisted patient education" OR "conversational AI") WN KY) AND ((impact OR perception OR "time burden" OR u…
	Alternative Access Link:	https://www.engineeringvillage.com/search/submitlink.url?sd=H4sIAAAAAAAAAKVWzW8cNRR30jTNR5OWtkJ8CGkULt2W7Cab8i0OIQll1VW2TUqrpCevx7vrxmNPbc8mSwGJf4MzRzhw4cQ%2FARy4ceCCACFx5Mh7nvHsRwICMVKy856ff%2Fb7vZ%2Bf54vfyXlryDtMJ1WuukJxboTq9oWUtMur4E60qlpODetVn2TcDKr73uB2RznhBu9yqp5G8cwP4vs%2Fpwk5%2BV9Y1PJvfvvqj2%2Fnfvxomrx8SJ7Nx98X1mkz2ONMmxgQD8lFYTclN651rLhpkIsWVqJyN0vaaF7OwN6mjrYBMKH2qEkWKGPc2pg67sjl5mPap7X…
