# Supplementary material for: Metrics Used for the Evaluation of Chatbots Providing Cancer Genetic Risk Assessment and Education: Systematic Review
Source: JMIR AI. 2026 Jul 15;5:e76400. doi: 10.2196/76400 (PMC13372268; doi:10.2196/76400)
Supplement: Multimedia Appendix 2 [file ai-v5-e76400-s002.xlsx]

## Sheet: Multimedia Appendix 2 
Multimedia Appendix 2										Scalia et al., 2026
Study Characteristics
	Last Name- First Author	Reference	Year	Country	Journal	Study Design	Setting	Participant Type	Participant #	Chatbot Name
1	Al-Hilli	[22]	2023	USA	Ann Surg Oncol	Prospective RCT	Cleveland Clinic breast surgery/oncology	Breast Cancer (stage 0-III) not meeting NCCN criteria	37 randomized (19 chatbot/18 traditional)	GIA
2	Chavez-Yeter	[45]	2021	USA	J Med Internet Research	Feasibility / Descriptive	U. of Utah & NYU health systems (PCP outreach portal)	unaffected PCP patients eligible for testing	103	GIA
3	Dohany	[47]	2020	USA	Cancer Reseach - San Antonio Breast Cancer Symposium (Abstract)	Multisite prospective cohort	28 Ob/Gyn Practice in US	Ob/Gyn patients	>15,000 invited (~9,750 completed)	CARE
4	Heald	[16]	2021	USA	J Med Genet	Feasibility / Prospective Cohort	Cleveland Clinic coloscopy program	Adults scheduled for colonoscopy	506 initiated (487 completed chat)	Unspecified
5	Kaphingst	[44]	2024	USA	JAMA Network Open	Mulitsite equivalence RCT (chatbot vs *SOC)	U. of Utah Health & NYU Langone (patient-portal outreach)	Unaffected primary care patients meeting genetic testing criteria	3,073 randomized (1335 chatbot; 1319 SOC)	GIA
6	Maisenbacher	[48]	2021	USA	Molecular Genetics & Metabolism- American College of Medical Genetics (Abstract)	Descriptive Cross-Sectional	Outpatient patient invitations via email	Patients completing chatbot family history	306 contacted (157 completed)	NEVA
7	Monsour	[49]	2022	USA	American Gastroenterological Assoication (Abstract)	Retrospective Cohort	Rural GI Clinic	Routine GI Patients	1,944 invited (1,029 assessments completed )	CARE
8	Nazareth	[50]	2021	USA	Obstet Gynecol	Multicenter Retrospective Observational	180 Ob/Gyn, PCP, Oncology Clinics in US	Routine care clinic patients	95,166 invited (61,070 engaged)	GIA
9	Rupert	[46]	2013	USA	Patient Education and Counseling	Pilot / Partial Mixed Methods	Healthsystem - 2 Clinics	Primary care patients	48 patients (9 providers)	Cancer in the Family
10	Sato	[43]	2024	Japan	J Medical Internet Research (Research Letter)	Feasibility/ Prospective Mixed-methods	Kanagawa Cancer Center	Primarly woman with cancer within clinic	11 patients	unnamed-IBM's cognitive platform
11	Schmidlen	[51]	2019	USA	J Genetic Counseling	Qualitative focus groups	Geisinger MyCode research program	MyCode patients	62 focus-group patients	GIA
12	Siglen	[26]	2023	Norway	J Med Internet Res	Qualitative interviews	National familial Cancer Centers (4)	Unaffected women at for **HBOC	175 invited (61 consented/16interviewed)	Rosa
13	Soley	[15]	2023	USA	AMIA Jt Summits Trans Sci Proc.	Feasibility / Prospective Mixed Methods	Johns Hopkins Hospital	Diagnosed with Pancreatic Cancer	60 patients	GIA
14	Visvanathan	[21]	2023	USA	J of Cancer Suvivorship	Prospective Single-arm Pilot with Mixed methods collection	Johns Hopkins Hospital (at-home completion)	Diagnosed with breast or prostate Cancer in active treatment	51 accessed/used (64 consented)	HealthFAX platform (novel build)
*SOC = stand of care
** HBOC = Hereditary Breast & Ovarian Cancer
