# Supplementary material for: Metrics Used for the Evaluation of Chatbots Providing Cancer Genetic Risk Assessment and Education: Systematic Review
Source: JMIR AI. 2026 Jul 15;5:e76400. doi: 10.2196/76400 (PMC13372268; doi:10.2196/76400)
Supplement: Multimedia Appendix 3 [file ai-v5-e76400-s003.xlsx]

## Sheet: Multimedia Appendix 3 
Multimedia Appendix 3							Scalia et al., 2026
Study Measure by Category and Metric Domain
	Metric Domains:	Reference	User Experience	Knowledge Acquisiton	Outcomes and Behaviors	Emotional Response	Technical Performance
	First Author (# metrics used)
1	Al-Hilli (6)	[22]
			overall satisfaction	knowledge test	chose test (uptake)	Not Mearsured	Not Reported
					test result distribution
					surgical approach
					time to surgery
2	Chavez-Yeter (9)	[45]
			desire for more information	Not Measured	# wished to complete testing	Not Measured	Not Reported
			desire to continue chat		# decline of testing
			started chat		# unsure testing
			completed chat		# open-ended questions asked
			time spent
3	Dohany (4)	[47]
			overall satisfaction	Not Measured	% meeting NCCN/known family variant	Not Measured	Not Reported
			completed chat
			declined to provide information
4	Heald (8)	[16]
			Started chat	Not Measured	# completed testing/result	Not Measured	Not Reported
			completed risk and education		# decline testing
					# need more info < testing
					# tests ordered
					# screened positive for eligibility
					clinician time spent /pt (indirect outcome)
5	Maisenbacher (3)	[48]
			completed chat	Not Measured	% meeting NCCN/USPSTF	Not Measured	Not Reported
					distribution of specific criteria
6	Monsour (6)	[49]
			completed chat	Not Measured	# ordered testing	Not Measured	Not Reported
					# completed testing/result
					% meeting NCCN
					# needing med. management
					% clinically actionable
7	Nazareth (11)	[50]
			overall satisfaction	retention of information	# completed testing/result	Not Measured	compliance/Security (HIPAA, SOC2)
			started chat		# meeting NCCN test criteria
			started/not completed chat		# ordered testing
			declined chat
			completed risk/education
			time spent
8	Rupert (13)	[46]
			ease of completion	knowlede pt /provider	provider referrals(GC/screenings)	compatibilty	Not Measured
			satisfaction tool (5 pts)	effective education tool	informed descision-making (pt/prov)	perceived risk/worry
			# completed fam hx		decision to learn risk result
					# pt wanting genetic risk calculated
					# pt shared risk results w/ provider
					created pt-provider discussion
9	Siglen (18)	[26]
			ease of use	knowledge acquistion	future thoughts	human intimacy missing	high fallback rate/maintenace needed
			accesibility/convenience	confidence in genetic Info	reaction to addressing sensitive information	empowerment
			satisfaction with # answers		# open-ended questions	safety-companionship
			trust			lower stress/worry
			# not completed chat
			# started chat
			time spent
			# commands/predefined clicks
10	Soley (17)	[15]
			ease of use	organized testing knowledge	decision to test	Not Measured	technical help needed
			integration	knowledge needed before chat	ability to make informed test choice
			Confidence in use	ability to learn	aided in making better overall choices
			desire to continue chat		helped understand pro/con of testing
			# started chat		help formulate questions for MD
			completed chat		increase MD appt effectiveness
			time spent
11	Visvanatha (12)	[21]
			ease of overall use	retention of information "two things learned"	comfort with pursuing test	# users needing companion during chat	Not Reported
			ease of navigation		comfort with sharing info w/ relatives
			ease of fam hx collection
			Convenience
			satisfied with information received
			time spent
			feeling data is security
			visual appearance
12	Kaphingst (3)	[44]
			opened pretest chat	Not Measured	completed genetic testing	Not Measured	Not Reported
			completed chat
13	Schmidlen (8)	[51]
			overall ease of use
			delivery preferences
			acceptability	percieved understanding/learning	willingness to use chatbot again for consent	Not Measured	security (HIPAA)
			overall impression/concerns
			suggested Improvements
14	Sato (18)	[43]
			overall percieved benefit/use	Not Measured	determined eligibility accuracy	Not Measured	input errors documented
			ease of operation		data capture		improve text/voice
			usability experience		counselors answered ?s during bot use		request for chatbot tech. support
			overall efficency
			use during waiting time
			expanded sceening coverage
			excellent implemntation
			completion
			time spent
			feels data is managed securly
			friendly design/image
			easy to read design
	Metric Categories by Color:		Ease of Use- 12	Retention -2	Genetic testing Impact-23	Companionship-5	Technical Assistance (5) /Data Security (2) -7
			Acccesibility- 6	Knowledge- 5	Medical Outcomes- 5	Stress/Worry-2
			Satisfaction- 14	Effective Education- 4	Use of Information-13
			Engagement- 27		User-Provider Interaction-6
			Data Confidence-2
			Aesthetics- 3
	Total # of Measures: (n=136)		64	11	47	7	7
